# Supplementary material for: CD44 Expression in Renal Tissue Is Associated with an Increase in Urinary Levels of Complement Components in Chronic Glomerulopathies
Source: Int J Mol Sci. 2023 Apr 13;24(8):7190. doi: 10.3390/ijms24087190 (PMC10138917; doi:10.3390/ijms24087190)
Supplement: Supplementary file 1 [file ijms-24-07190-s001.zip]

Archive with 2 entries (2 files):
- ijms-2275357-supplementary figures.pdf
- ijms-2275357-supplementary.xlsx
