# Supplementary material for: CD44 Expression in Renal Tissue Is Associated with an Increase in Urinary Levels of Complement Components in Chronic Glomerulopathies
Source: Int J Mol Sci. 2023 Apr 13;24(8):7190. doi: 10.3390/ijms24087190 (PMC10138917; doi:10.3390/ijms24087190)
Supplement: Supplementary file 1 [file ijms-24-07190-s001.zip › ijms-2275357-supplementary.xlsx]

## Sheet: Sheet1
Table S1. Urinary core proteins identified in all studied groups.
Protein name	Uniprot ID	Peptide sequence	Light		Heavy
			Precursor m/z	Product m/z	Precursor m/z	Product m/z
Complement C1q subcomponent subunit A	P02745	PAFSAIR	381.219	593.341	386.223	603.349
Complement C1q subcomponent subunit B	P02746	IAFSATR	383.216	581.304	388.22	591.312
Complement C1q subcomponent subunit C	P02747	FQSVFTVTR	542.793	809.452	547.797	819.46
Complement C1r subcomponent	P00736	GLTLHLK	261.169	306.197	263.841	310.204
Complement C1r subcomponent-like protein	Q9NZP8	VVVHPDYR	328.847	443.233	332.183	448.237
Complement C1s subcomponent	P09871	TNFDNDIALVR	639.328	216.098	644.332	216.098
Complement C2	P06681	HAFILQDTK	536.793	864.483	540.8	872.497
Complement C3	P01024	TGLQEVEVK	501.777	731.393	505.784	739.408
Complement C5	P01031	VFQFLEK	455.755	664.366	459.762	672.381
Complement component C6	P13671	DLHLSDVFLK	396.22	411.242	398.892	415.249
Complement component C7	P10643	AASGTQNNVLR	565.799	494.762	570.803	499.766
Complement component C8 alpha chain	P07357	MESLGITSR	497.255	733.42	502.259	743.429
Complement component C8 beta chain	P07358	SDLEVAHYK	354.514	430.237	357.185	434.244
Complement component C9	P02748	LSPIYNLVPVK	621.876	521.818	625.884	525.826
Complement factor B	P00751-1	EELLPAQDIK	578.316	671.372	582.324	679.386
Complement factor D	P00746	THHDGAITER	379.52	405.209	382.856	415.217
Complement factor H	P08603	SSQESYAHGTK	398.851	510.741	401.522	514.748
Complement factor I	P05156	VFSLQWGEVK	596.822	946.499	600.829	954.513
Complement_C4-A and -B	P0C0L4|P0C0L5	VGDTLNLNLR	557.814	629.373	562.819	639.381
Complement_C4-A and -B	P0C0L4|P0C0L5	VLSLAQEQVGGSPEK	771.412	373.208	775.419	381.222
